# Supplementary material for: Intestinal Transcriptomes of Nematodes: Comparison of the Parasites Ascaris suum and Haemonchus contortus with the Free-living Caenorhabditis elegans
Source: PLoS Negl Trop Dis. 2008 Aug 6;2(8):e269. doi: 10.1371/journal.pntd.0000269 (PMC2483350; doi:10.1371/journal.pntd.0000269)
Supplement: Table S1 — EST Generation and Clustering. (0.02 MB XLS) [file pntd.0000269.s003.xls]

## Sheet: Table S1
Table S1. EST Generation and Clustering.
EST Generation & Clustering			A. suum		H. conturtus
EST Generation:
	cDNA libraries		18		6
	Total ESTs submitted		31416		14014
	Total bases in ESTs (bp)		13604503		6322152
EST Contig Building:
	Total contigs		17989		9842
	Total ESTs in contigs		38978		22152
	Internal ESTs included		29724		14006
	External ESTs included		9354		8146
	Total bases in contigs (bp)		7738893		4701900
	Average contig length (bp)		430		478
	Median contig length (bp)		389		498
	Longest contig length (bp)		14284		9196
EST Cluster Building:
	Total EST clusters		9947		5058
