# Supplementary material for: Intestinal Transcriptomes of Nematodes: Comparison of the Parasites Ascaris suum and Haemonchus contortus with the Free-living Caenorhabditis elegans
Source: PLoS Negl Trop Dis. 2008 Aug 6;2(8):e269. doi: 10.1371/journal.pntd.0000269 (PMC2483350; doi:10.1371/journal.pntd.0000269)
Supplement: Table S3 — Identification of 60 Intestine-enriched Genes in H. contortus. (0.04 MB XLS) [file pntd.0000269.s005.xls]

## Sheet: Table S2b
Table S3. Identification of 60 Intestine-enriched Genes in H. contortus.
Hc Gene	Int. ESTs	Non-int. ESTs	p-value		Best NR Match
					Hc Contig	BLAST e-value	% ID	NR Description
HC00028.cl	579	221	4.3e-122		HC02427	2e-121	37	gb|AAK09074.1| Vitellogenin structural genes (yolk protein genes) protein 4 [Caenorhabditis elegans] >ref|NP_508612.1| VITellogenin structural genes (yolk protein genes) family member (vit-4) [Caenorhabditis elegans] >sp|P18947|VIT4_CAEEL Vitellogenin-4 precursor
HC00034.cl	373	149	5.5e-77		HC02428	2.4e-104	46.7	ref|NP_501598.1| Prolyl Carboxy Peptidase like family member (pcp-3) [Caenorhabditis elegans] >emb|CAB05185.1| Hypothetical protein F23B2.11 [Caenorhabditis elegans]
HC00020.cl	124	34	8.5e-34		HC00020	1.7e-48	63.1	emb|CAA90098.1| Hypothetical protein C07E3.9 [Caenorhabditis elegans] >ref|NP_496228.1| C07E3.9 [Caenorhabditis elegans]
HC00706.cl	131	84	5.1e-19		HC02412	1.1e-44	37	emb|CAE60731.1| Hypothetical protein CBG04412 [Caenorhabditis briggsae]
HC02352.cl	56	13	1.4e-17		HC02352	8.3e-79	61.4	emb|CAA93278.1| cysteine proteinase [Haemonchus contortus]
HC00032.cl	67	23	4.2e-17		HC02403	2.4e-190	99.6	sp|P19092|CYSP1_HAECO Cathepsin B-like cysteine proteinase 1 precursor >gb|AAA29175.1| cysteine protease (AC-1)
HC02375.cl	70	28	3.3e-16		HC02410	9.3e-144	92.2	emb|CAA93275.1| cysteine proteinase [Haemonchus contortus]
HC00978.cl	37	8	1.4e-12		HC00978	1.8e-44	65.8	gb|AAU05580.1| Hypothetical protein E02C12.4 [Caenorhabditis elegans] >ref|NP_505424.2| E02C12.4 [Caenorhabditis elegans]
HC06015.cl	83	56	3.3e-12		HC06478	8.4e-17	100	emb|CAJ09948.1| NIM-2 protein [Haemonchus contortus]
HC02387.cl	34	7	6.6e-12		HC02387	6.3e-67	46.5	emb|CAE64879.1| Hypothetical protein CBG09691 [Caenorhabditis briggsae]
HC02286.cl	20	0	3.8e-11		HC02286	3e-90	69.5	emb|CAE68771.1| Hypothetical protein CBG14711 [Caenorhabditis briggsae]
HC00711.cl	27	7	4.7e-09		HC02170	6.1e-26	36.5	gb|AAY58318.1| C-type lectin precursor [Necator americanus]
HC00752.cl	27	8	1.4e-08		HC02341	6.3e-136	81.3	emb|CAA93277.1| cysteine proteinase [Haemonchus contortus]
HC00029.cl	87	82	1.9e-08		HC02353	4.6e-147	96.3	gb|AAC31568.1| putative zinc metallopeptidase [Haemonchus contortus]
HC00760.cl	78	71	3.6e-08		HC02416	7.2e-89	55	emb|CAA93279.1| cysteine protease [Haemonchus contortus]
HC02242.cl	14	0	3.6e-08		HC02242	3.8e-90	75.6	emb|CAE66319.1| Hypothetical protein CBG11570 [Caenorhabditis briggsae]
HC00224.cl	56	44	1.2e-07		HC02284	6e-30	49.2	emb|CAE57632.1| Hypothetical protein CBG00617 [Caenorhabditis briggsae]
HC02400.cl	33	17	1.9e-07
HC00156.cl	687	1192	6.5e-07		HC02442	9.8e-95	97.8	emb|CAJ09948.1| NIM-2 protein [Haemonchus contortus]
HC00964.cl	16	3	1.1e-06		HC02270	8.1e-81	64.5	emb|CAE57187.1| Hypothetical protein CBG00031 [Caenorhabditis briggsae]
HC01679.cl	19	6	2.1e-06
HC00181.cl	10	0	3.5e-06		HC00181	3.6e-20	52	ref|XP_623158.1| PREDICTED: similar to ring finger protein 126 [Apis mellifera]
HC00026.cl	66	68	3.8e-06		HC02394	8.2e-143	71.8	emb|CAA93278.1| cysteine proteinase [Haemonchus contortus]
HC00734.cl	43	35	3.9e-06		HC02313	5.8e-174	81.6	pir||T27674 hypothetical protein ZK1058.1 - Caenorhabditis elegans
HC01176.cl	25	13	4.6e-06		HC02164	8.3e-42	71	gb|AAL09379.1| putative protein hc42.3 [Haemonchus contortus]
HC00072.cl	23	11	5.2e-06		HC02143	5.6e-59	69.3	sp|Q61Z75|NDUB2_CAEBR Probable NADH dehydrogenase [ubiquinone] 1 beta subcomplex subunit 2, mitochondrial precursor >emb|CAE59781.1| Hypothetical protein CBG03233 [Caenorhabditis briggsae]
HC01462.cl	13	2	5.5e-06		HC01462	1.9e-36	38.1	ref|XP_624661.1| PREDICTED: similar to testis enhanced gene transcript [Apis mellifera]
HC00194.cl	16	5	1.1e-05		HC01885	1.2e-72	64.9	emb|CAE62019.1| Hypothetical protein CBG06028 [Caenorhabditis briggsae]
HC01806.cl	43	38	1.2e-05		HC02411	2e-52	81.1	emb|CAE56013.1| Hypothetical protein CBG23568 [Caenorhabditis briggsae]
HC00801.cl	12	2	1.5e-05		HC05860	4.8e-60	54	emb|CAB53367.1| necpain [Necator americanus]
HC00100.cl	103	134	1.7e-05		HC01958	5.8e-25	85.2	sp|Q61BP6|TIM10_CAEBR Mitochondrial import inner membrane translocase subunit Tim10 >emb|CAE67704.1| Hypothetical protein CBG13275 [Caenorhabditis briggsae]
HC00178.cl	13	3	2e-05		HC00178	4.4e-73	66.6	gb|AAA62292.1| Hypothetical protein C28H8.4 [Caenorhabditis elegans] >ref|NP_498282.1| C28H8.4 [Caenorhabditis elegans] >sp|Q09473|ERD22_CAEEL Putative ER lumen protein retaining receptor C28H8.4
HC00045.cl	10	1	2.6e-05		HC02130	8.3e-45	49.4	emb|CAA93277.1| cysteine proteinase [Haemonchus contortus]
HC02315.cl	31	24	3.3e-05		HC02371	3.7e-10	32.5	gb|AAQ62447.1| Hypothetical protein R02C2.7 [Caenorhabditis elegans] >ref|NP_001024064.1| R02C2.7 [Caenorhabditis elegans]
HC00238.cl	8	0	3.4e-05		HC00960	1.8e-95	82.8	emb|CAB07131.1| Hypothetical protein W08E3.3 [Caenorhabditis elegans] >ref|NP_493349.1| Temporarily Assigned Gene name family member (tag-210) [Caenorhabditis elegans] >sp|P91917|YCHF_CAEEL Putative GTP-binding protein W08E3.3
HC02223.cl	11	2	4e-05		HC02223	2e-16	46.8	emb|CAE56767.1| Hypothetical protein CBG24571 [Caenorhabditis briggsae]
HC01325.cl	25	17	4.7e-05		HC01325	2.7e-64	58.3	gb|AAC05262.1| cathepsin B-like cysteine protease GCP7 [Haemonchus contortus]
HC00435.cl	9	1	7.4e-05		HC01669	8.1e-49	50.7	gb|AAC05262.1| cathepsin B-like cysteine protease GCP7 [Haemonchus contortus]
HC02054.cl	9	1	7.4e-05		HC02054	3.2e-95	82	emb|CAE72557.1| Hypothetical protein CBG19741 [Caenorhabditis briggsae]
HC00973.cl	10	2	0.00011		HC02112	3.9e-63	93.9	emb|CAB71314.1| galectin [Haemonchus contortus]
HC01046.cl	10	2	0.00011		HC01046	3.3e-29	51.2	emb|CAA94613.1| Hypothetical protein R10H10.6 [Caenorhabditis elegans] >ref|NP_501922.1| R10H10.6 [Caenorhabditis elegans]
HC02128.cl	18	10	0.00011		HC02291	6.7e-171	95.4	emb|CAJ45481.1| legumain [Haemonchus contortus]
HC00102.cl	12	4	0.00014		HC00102	7.8e-45	59.3	ref|NP_495987.1| D2013.6 [Caenorhabditis elegans] >emb|CAA87772.1| Hypothetical protein D2013.6 [Caenorhabditis elegans]
HC00357.cl	16	9	0.00024		HC01218	6e-46	71.4	emb|CAE58634.1| Hypothetical protein CBG01802 [Caenorhabditis briggsae]
HC01668.cl	9	2	0.00028		HC01668	1.8e-51	58	emb|CAA93278.1| cysteine proteinase [Haemonchus contortus]
HC00105.cl	10	3	0.00032
HC01018.cl	10	3	0.00032		HC01873	4.8e-97	75.4	gb|AAF39899.1| Hypothetical protein H24K24.3a [Caenorhabditis elegans] >ref|NP_741507.1| H24K24.3a [Caenorhabditis elegans] >sp|Q17335|ADHX_CAEEL Alcohol dehydrogenase class 3 (Alcohol dehydrogenase class III) (S-(hydroxymethyl)glutathione dehydrogenase) (Glutathione-dependent formaldehyde dehydrogenase) (FDH) (FALDH) >gb|AAB03374.1| alcohol dehydrogenase
HC01906.cl	10	3	0.00032		HC01906	5.7e-14	26.5	emb|CAE60591.1| Hypothetical protein CBG04227 [Caenorhabditis briggsae]
HC00193.cl	6	0	0.00034		HC00979	5.6e-98	77.7	emb|CAA91399.1| Hypothetical protein W02B12.9 [Caenorhabditis elegans] >ref|NP_496447.1| W02B12.9 [Caenorhabditis elegans] >sp|Q23125|MFRN_CAEEL Mitoferrin
HC01836.cl	6	0	0.00034		HC01836	1.2e-65	55.9	gb|AAC05262.1| cathepsin B-like cysteine protease GCP7 [Haemonchus contortus]
HC02013.cl	6	0	0.00034
HC00038.cl	7	1	0.00059		HC04946	5.6e-10	30.6	ref|XP_001075151.1| PREDICTED: similar to A-kinase anchor protein 5 (A-kinase anchor protein 150 kDa) (AKAP 150) (cAMP-dependent protein kinase regulatory subunit II high affinity binding protein) (P150) [Rattus norvegicus]
HC01829.cl	7	1	0.00059		HC02441	1.4e-22	89.8	emb|CAJ09948.1| NIM-2 protein [Haemonchus contortus]
HC02087.cl	7	1	0.00059
HC02115.cl	7	1	0.00059		HC02115	7.9e-53	47.7	ref|NP_510521.1| T10B10.2 [Caenorhabditis elegans] >emb|CAA96675.2| Hypothetical protein T10B10.2 [Caenorhabditis elegans]
HC00239.cl	20	16	0.0006		HC05182	2.2e-30	64.2	emb|CAE70466.1| Hypothetical protein CBG17053 [Caenorhabditis briggsae]
HC02056.cl	20	16	0.0006		HC02185	2.1e-50	73.4	emb|CAE56534.1| Hypothetical protein CBG24261 [Caenorhabditis briggsae]
HC01328.cl	17	12	0.00061
HC00255.cl	11	5	0.00071		HC02200	2e-41	49.7	ref|NP_506245.1| R186.3 [Caenorhabditis elegans] >emb|CAB01443.1| Hypothetical protein R186.3 [Caenorhabditis elegans]
HC00164.cl	21	18	0.00075		HC02254	2.8e-47	82.2	emb|CAE68925.1| Hypothetical protein CBG14904 [Caenorhabditis briggsae]
