# Supplementary material for: Intestinal Transcriptomes of Nematodes: Comparison of the Parasites Ascaris suum and Haemonchus contortus with the Free-living Caenorhabditis elegans
Source: PLoS Negl Trop Dis. 2008 Aug 6;2(8):e269. doi: 10.1371/journal.pntd.0000269 (PMC2483350; doi:10.1371/journal.pntd.0000269)
Supplement: Table S4 — Identification of 247 Intestine-enriched Genes in C. elegans.. (0.07 MB XLS) [file pntd.0000269.s006.xls]

## Sheet: Table S2c
Table S4. Identification of 247 Intestine-enriched Genes in C. elegans.
Ce Gene	Int. Tags	Non-int. Tags	p-value	Locus	Wormbase v150 Description
H22K11.1	2102	346	0	asp-3	aspartyl proteaseasp-3
C15C8.3	738	11	1.7e-207		cathepsin-like protease.
K07H8.6c	947	250	2.5e-101	vit-6	C. elegans VIT-6 protein, contains similarity to Pfam domains PF01347 (Lipoprotein amino terminal region), PF00094 (von Willebrand factor type D domain)contains similarity to Interpro domains IPR001747 (Lipid transport protein, N-terminal), IPR001846 (von Willebrand factor, type D)vit-6
B0218.8	317	2	1.6e-94	clec-52	C. elegans CLEC-52 protein, contains similarity to Pfam domain PF00059 (Lectin C-type domain)contains similarity to Interpro domain IPR001304 (C-type lectin)
C03G6.15	479	76	6.4e-76	cyp-35A2	cytochrome P450cyp-35A2
K11D2.2	357	34	6.3e-72	asah-1	Human PHP32 protein likeasah-1
C52E4.1	488	97	4.7e-67	cpr-1	cathepsin-like cysteine proteasecpr-1
T21H3.1a	680	234	5.7e-55		contains similarity to Pfam domain PF01764 (Lipase (class 3))contains similarity to Interpro domains IPR002921 (Lipase, class 3), IPR008262 (Lipase, active site)
F57F4.4	178	3	9.9e-51		contains similarity to Pfam domain PF01684 (ET module)contains similarity to Interpro domain IPR002603 (Protein of unknown function ET)
W08D2.4	237	21	1.3e-49	fat-3	C. elegans FAT-3 protein, contains similarity to Pfam domains PF00487 (Fatty acid desaturase), PF00173 (Cytochrome b5-like Heme/Steroid binding domain)contains similarity to Interpro domains IPR002345 (Lipocalin), IPR010257 (Fatty acid desaturase subdomain), IPR001199 (Cytochrome b5), IPR005804 (Fatty acid desaturase), IPR012171 (Fatty acid desaturase/sphingolipid desaturase)fat-3
C45G7.3	325	71	2.2e-42		contains similarity to Pfam domain PF05497 (Destabilase)contains similarity to Interpro domain IPR008597 (Destabilase).
F53A9.8	435	133	3e-41		contains similarity to Plasmodium lophurae Histidine-rich glycoprotein precursor., SW:P04929.
Y67H2A.8	287	57	2.5e-40	fat-1	fatty acid desaturasefat-1
K09D9.2	138	3	9.6e-39	cyp-35A3	cytochrome P450cyp-35A3
T20G5.7	349	102	3.9e-35	dod-6	C. elegans DOD-6 protein, contains similarity to Pfam domain PF01549 (ShTK domain)contains similarity to Interpro domain IPR003582 (Metridin-like ShK toxin)dod-6
C53H9.1	313	84	1.9e-34	rpl-27	60S ribosomal protein L27
K09F5.3a	547	229	6.9e-34	spp-14	C. elegans SPP-14 protein, contains similarity to Pfam domain PF03489 (Saposin-like type B, region 2)contains similarity to Interpro domains IPR008138 (Saposin-like type B, 2), IPR008139 (Saposin B)
C24G7.2	414	148	9.4e-33		contains similarity to Pfam domain PF00858 (Amiloride-sensitive sodium channel)contains similarity to Interpro domain IPR001873 (Na+ channel, amiloride-sensitive)
Y48B6A.2	284	74	2.6e-32	rpl-43	C. elegans RPL-43 protein, contains similarity to Pfam domain PF01780 (Ribosomal L37ae protein family)contains similarity to Interpro domain IPR002674 (Ribosomal L37ae protein)
F53A3.3	322	95	2.8e-32	rps-22	40S ribosomal protein
F35C5.6	652	318	2.1e-30	clec-63	Lectin C-type domain short and long forms, von Willebrand factor type A domainclec-63
F41H10.8	137	11	2.4e-30	elo-6	C. elegans ELO-6 protein, contains similarity to Pfam domain PF01151 (GNS1/SUR4 family)contains similarity to Interpro domain IPR002076 (GNS1/SUR4 membrane protein)
Y48G8AL.8a	337	112	1.4e-29	rpl-17	C. elegans RPL-17 protein, contains similarity to Pfam domain PF00237 (Ribosomal protein L22p/L17e)contains similarity to Interpro domains IPR001063 (Ribosomal protein L22/L17), IPR005721 (Ribosomal protein L22/L17, eukaryotic and archaeal form)rpl-17
F14F4.3b	115	6	1.3e-28	mrp-5	C. elegans MRP-5 protein, contains similarity to Pfam domains PF00664 (ABC transporter transmembrane region)(2), PF00005 (ABC transporter)(2)contains similarity to Interpro domains IPR003439 (ABC transporter related), IPR011527 (ABC transporter, transmembrane region, type 1), IPR001140 (ABC transporter, transmembrane region), IPR003593 (AAA ATPase)mrp-5
F42C5.8	156	27	7.8e-25	rps-8	40S ribosomal protein S8rps-8
W02A2.1	462	218	1.2e-23	fat-2	Fatty acid desaturasefat-2
R02E12.6	87	3	1.2e-23		contains similarity to Brachydanio rerio Hypothetical protein zgc:63994., TR:Q7T3B2
F28D1.5	285	106	4.3e-22	thn-2	Arabidopsis pathogenesis-related protein 5 like
T07A9.11	206	61	2.5e-21	rps-24	ribosomal proteinrps-24
F31E3.5	373	168	3.5e-21	eft-3	Elongation factor 1-alphaeft-3
C29E4.7	64	0	9.7e-21		contains similarity to Pfam domains PF00043 (Glutathione S-transferase, C-terminal domain), PF02798 (Glutathione S-transferase, N-terminal domain)contains similarity to Interpro domains IPR012335 (Thioredoxin fold), IPR004046 (Glutathione S-transferase, C-terminal), IPR004045 (Glutathione S-transferase, N-terminal), IPR005442 (Glutathione S-transferase, omega-class), IPR012336 (Thioredoxin-like f…
Y41D4B.5	126	22	2.6e-20	rps-28	C. elegans RPS-28 protein, contains similarity to Pfam domain PF01200 (Ribosomal protein S28e)contains similarity to Interpro domain IPR000289 (Ribosomal protein S28e)
F22A3.6a	78	4	5.5e-20		contains similarity to Pfam domain PF05497 (Destabilase)contains similarity to Interpro domain IPR008597 (Destabilase).
C50B6.7	75	4	4e-19		amylase
K12H4.7a	222	78	5.9e-19		contains similarity to Pfam domain PF05577 (Serine carboxypeptidase S28)contains similarity to Interpro domains IPR000379 (Esterase/lipase/thioesterase), IPR008758 (Peptidase S28)
T25C12.3	63	1	6.4e-19		EGF-repeats
C30G12.2	104	15	7.5e-19		Alcohol dehydrogenase.
F54F11.2	115	20	9.5e-19		Zinc-binding metalloprotease.
ZK896.7	78	6	3.3e-18		lectin (C-type)
F15E11.12	84	9	1.5e-17		contains similarity to Wolinella succinogenes Hypothetical protein., TR:Q7MR69
T01D3.6a	108	20	4.3e-17		EGF-like domains
Y119D3B.21	193	67	5.5e-17		contains similarity to Plasmodium falciparum Hypothetical protein PFE0570w., TR:Q8I3Z1
T07C4.4	237	97	1.8e-16	spp-1	C. elegans SPP-1 protein, contains similarity to Interpro domain IPR008139 (Saposin B)
F21F8.3	144	40	1.9e-16	asp-5	proteaseasp-5
B0250.1	136	36	2.6e-16	rpl-2	Ribosomal Proteins L2
H06I04.4a	155	49	1.6e-15	ubl-1	ubiquitinubl-1
C14A6.1	65	5	2e-15	clec-48	Lectin C-type domain short and long forms (2 domains)
C04F12.4	209	85	6.7e-15	rpl-14	C. elegans RPL-14 protein, contains similarity to Pfam domains PF01929 (Ribosomal protein L14), PF00467 (KOW motif)contains similarity to Interpro domains IPR002784 (Ribosomal protein L14), IPR005824 (KOW)
Y22F5A.4	176	64	7.6e-15	lys-1	C. elegans LYS-1 protein, contains similarity to Dictyostelium discoideum Similar to F58B3.3.p [Caenorhabditis elegans]., TR:Q86KC1lys-1
R06C1.4	171	61	8.2e-15		RNA recognition motif. (aka RRM, RBD, or RNP domain)
T13F2.1	174	63	8.9e-15	fat-4	cytochrome B5 containing fusion proteinfat-4
T10B9.10	44	0	1.4e-14	cyp-13A7	cytochrome P450
R09B5.6	72	10	8.2e-14	hacd-1	3-hydroxyacyl-CoA dehydrogenasehacd-1
F28A12.4	136	44	1.5e-13		peptidase
F56E10.4	188	77	1.7e-13	rps-27	ribosomal protein
M02D8.4a	112	31	2.9e-13		asparagine synthase.
C10C5.4	54	4	3.3e-13		aminoacylase-1
F58G1.4	64	8	5.2e-13		contains similarity to Interpro domain IPR000886 (Endoplasmic reticulum targeting sequence)
ZC434.2	113	33	9.4e-13	rps-7	40S ribosomal protein S7
C26F1.9	193	84	1.2e-12	rpl-39	ribosomal protein L39
B0393.1	109	31	1.2e-12	rps-0	40S ribosomal protein
F01G4.6	187	81	2.1e-12		phosphate carrier protein precursor.
Y82E9BR.3	126	42	2.6e-12		contains similarity to Pfam domain PF00137 (ATP synthase subunit C)contains similarity to Interpro domains IPR002379 (H+-transporting two-sector ATPase, C subunit), IPR000454 (Eubacterial/plasma membrane H+-transporting two-sector ATPase, C subunit).
F42A10.6	53	5	3.7e-12		contains similarity to Macaca radiata NADH dehydrogenase subunit 5 (Fragment)., TR:Q95848.
C28C12.5	160	65	6.5e-12	spp-8	C. elegans SPP-8 protein, contains similarity to Pfam domain PF03489 (Saposin-like type B, region 2)contains similarity to Interpro domains IPR008138 (Saposin-like type B, 2), IPR008139 (Saposin B)spp-8
Y39B6A.1	43	2	7.3e-12		contains similarity to Plasmodium lophurae Histidine-rich glycoprotein precursor., SW:P04929
F28H7.3	51	5	1.3e-11		lipase
F54H12.6	141	54	1.5e-11		Elongation factor 1
K07C6.4	73	15	2e-11	cyp-35B1	cytochrome P450cyp-35B1
F36A2.6	128	47	3.2e-11	rps-15	40S ribosomal protein S15rps-15
E04A4.8	115	39	3.3e-11	rpl-20	ribosomal protein
C32H11.4	36	1	7.6e-11		contains similarity to Pfam domain PF02408 (CUB-like domain)contains similarity to Interpro domains IPR000859 (CUB), IPR003366 (Protein of unknown function DUF141)
B0336.10	111	38	8.9e-11	rpl-23	C. elegans RPL-23 protein, contains similarity to Pfam domain PF00238 (Ribosomal protein L14p/L23e)contains similarity to Interpro domains IPR001610 (PAC motif), IPR000218 (Ribosomal protein L14b/L23e)
C34E10.6	104	34	1.1e-10	atp-2	ATP synthase beta chain
ZK593.1	75	18	1.5e-10		pyruvate kinase
Y49E10.16	63	13	4.5e-10		contains similarity to Pfam domain PF01764 (Lipase (class 3))contains similarity to Interpro domains IPR002921 (Lipase, class 3), IPR008262 (Lipase, active site).
Y69F12A.2a	45	5	4.9e-10	alh-12	aldehyde dehydrogenasealh-12
K11G9.6	156	72	9.6e-10	mtl-1	C. elegans MTL-1 protein, contains similarity to Pfam domain PF01439 (Metallothionein)contains similarity to Interpro domains IPR000853 (Nematoda metallothionein, family 6), IPR000347 (Plant metallothionein, family 15)
F42A10.7	32	1	1.2e-09		contains similarity to Mucor circinelloides CigA protein., TR:Q9HGR6.
T08B2.10	137	60	1.7e-09	rps-17	40S ribosomal protein S17
M03A8.1	68	17	1.8e-09	dhs-28	alcohol dehydrogenase, non-specific lipid transfer protein
T20D3.2	158	75	2e-09		contains similarity to Pfam domain PF06879 (Protein of unknown function (DUF1261))contains similarity to Interpro domain IPR009673 (Protein of unknown function DUF1261)
F13B10.2a	336	213	2.2e-09	rpl-3	60S ribosomal protein L3rpl-3
D2096.8	101	37	2.7e-09		contains similarity to Pfam domain PF00956 (Nucleosome assembly protein (NAP))contains similarity to Interpro domain IPR002164 (Nucleosome assembly protein (NAP)).
ZK892.2	110	43	3.1e-09	nlt-1	lipid transfer protein
R07E3.1	55	11	3.6e-09		cysteine proteinase.
C08H9.2	50	9	5.6e-09		high-density lipoprotein-binding protein.
C36A4.9a	54	11	6e-09		acetyl-coenzyme A synthetase
K07C6.3	35	3	9.1e-09	cyp-35B2	cytochrome P450cyp-35B2
F46E10.1a	53	11	1e-08		long-chain-fatty-acid-CoA ligase
K03A1.2	83	28	1.2e-08		LRR (leucine-rich repeats), FSHR (follicle stimulating hormone receptor).
Y105E8A.16	234	138	1.6e-08	rps-20	C. elegans RPS-20 protein, contains similarity to Pfam domain PF00338 (Ribosomal protein S10p/S20e)contains similarity to Interpro domains IPR001848 (Ribosomal protein S10), IPR005729 (Ribosomal protein S10, eukaryotic and archaeal form)
T22G5.7	31	2	1.9e-08	spp-12	C. elegans SPP-12 protein, contains similarity to Interpro domain IPR008139 (Saposin B)
F59D6.3	24	0	2e-08		aspartyl protease
Y53C12B.2	83	29	2.3e-08		contains similarity to Pfam domain PF00013 (KH domain)contains similarity to Interpro domains IPR004087 (KH), IPR004088 (KH, type 1).
F29G6.3c	36	4	2.5e-08		contains similarity to Paramecium tetraurelia Hypothetical protein., TR:Q6BG19
R09H10.5	23	0	4.1e-08		EGF domains
T15B7.2	54	13	4.4e-08		contains similarity to Pfam domain PF04387 (Protein tyrosine phosphatase-like protein, PTPLA)contains similarity to Interpro domain IPR007482 (Protein tyrosine phosphatase-like protein, PTPLA)
T20G5.2	54	13	4.4e-08	cts-1	Citrate synthase
Y43B11AR.4	89	34	4.8e-08	rps-4	C. elegans RPS-4 protein, contains similarity to Pfam domains PF00467 (KOW motif), PF00900 (Ribosomal family S4e)contains similarity to Interpro domains IPR002942 (RNA-binding S4), IPR005824 (KOW), IPR000876 (Ribosomal protein S4E)rps-4
C06B3.3	50	11	4.8e-08	cyp-35C1	cytochrome P450cyp-35C1
R57.1a	46	9	4.8e-08		trans-membrane protein.
D2096.3	37	5	5.7e-08		contains similarity to Pfam domains PF01055 (Glycosyl hydrolases family 31), PF00088 (Trefoil (P-type) domain)contains similarity to Interpro domains IPR000519 (P-type trefoil), IPR000322 (Glycoside hydrolase, family 31).
ZK112.1	26	1	6.7e-08	pcp-1	C. elegans PCP-1 protein, contains similarity to Pfam domain PF05577 (Serine carboxypeptidase S28)contains similarity to Interpro domains IPR000379 (Esterase/lipase/thioesterase), IPR008758 (Peptidase S28)pcp-1
T27A10.7	29	2	7e-08	cgr-1	C. elegans CGR-1 protein, contains similarity to Pfam domains PF00650 (CRAL/TRIO domain), PF01105 (emp24/gp25L/p24 family)contains similarity to Interpro domains IPR001251 (Cellular retinaldehyde-binding/triple function, C-terminal), IPR009038 (GOLD), IPR000348 (emp24/gp25L/p24)
T25B6.2	29	2	7e-08		zinc metalloprotease.
F15E11.15a	22	0	8.3e-08		contains similarity to Wolinella succinogenes Hypothetical protein., TR:Q7MR69.
F52B5.6	56	15	1e-07	rpl-25.2	60S ribosomal protein
F41H10.7	52	13	1.2e-07	elo-5	integral membrane proteinelo-5
W01A11.1	28	2	1.3e-07		epoxide hydrolase
F54C9.5	98	42	1.5e-07	rpl-5	60S ribosomal protein L5rpl-5
Y7A5A.1	21	0	1.7e-07		contains similarity to Pfam domain PF01565 (FAD binding domain)contains similarity to Interpro domain IPR006094 (FAD linked oxidase, N-terminal)
C16A3.9	138	71	1.8e-07	rps-13	40S ribosomal protein S13
W03D2.6	30	3	2e-07		contains similarity to Arabidopsis thaliana Protein At3g23320., SW:Q9LW64
C06G3.5a	37	6	2.1e-07		adeonsine deaminase.
C49C3.4	64	21	2.8e-07		EGF-like domain
C34F11.3b	73	27	3.6e-07		contains similarity to Pfam domain PF00962 (Adenosine/AMP deaminase)contains similarity to Interpro domains IPR001365 (Adenosine/AMP deaminase), IPR006329 (AMP deaminase), IPR006650 (Adenosine/AMP deaminase active site)
W05E10.4	38	7	3.9e-07	tre-3	trehalase
ZK484.2a	28	3	6.9e-07	haf-9	transporter protein
K10C2.3	65	23	7.1e-07		aspartyl protease
Y22F5A.5	46	12	8.9e-07	lys-2	C. elegans LYS-2 protein, contains similarity to Dictyostelium discoideum Similar to F58B3.3.p [Caenorhabditis elegans]., TR:Q86KC1lys-2
C08B6.1	22	1	9.7e-07	ugt-17	UDP-glucuronosyl transferaseugt-17
F37H8.3	18	0	1.4e-06		haloacid dehalogenase-like hydrolase
T16G1.6	18	0	1.4e-06		contains similarity to Pfam domain PF07914 (Protein of unknown function (DUF1679))contains similarity to Interpro domain IPR012877 (Protein of unknown function DUF1679, Caenorhabditis species)
T24B8.1	137	76	1.5e-06	rpl-32	60S ribosomal protein L32
ZK593.3	24	2	1.7e-06		contains similarity to Mastacembelus favus NADH-ubiquinone oxidoreductase chain 4 (EC 1.6.5.3)., TR:Q94SE6
ZC302.2a	24	2	1.7e-06		guanine nucleotide binding protein
C03B1.12	59	21	2.2e-06	lmp-1	C. elegans LMP-1 protein, contains similarity to Pfam domain PF01299 (Lysosome-associated membrane glycoprotein (Lamp))contains similarity to Interpro domain IPR002000 (Lysosome-associated membrane glycoprotein (Lamp)/CD68)
M88.1	40	10	2.8e-06	ugt-62	UDP-glucuronosyltransferase
T10B5.7	52	17	2.9e-06		lipase
T14B4.4	17	0	2.9e-06	tsp-10	transpanin
F28B4.3	17	0	2.9e-06		EGF-like repeat.
F17C11.9a	96	47	3e-06		elongation factor 1-gamma.
F01D4.2	30	5	3.1e-06	ugt-44	UDP-glucoronosyltransferaseugt-44
W03G1.7	20	1	3.7e-06	asm-3	sphingomyelin phosphodiesterase
C07D8.6	43	12	3.7e-06		aldehyde reductase
C03G6.14	27	4	5e-06	cyp-35A1	C. elegans CYP-35A1 protein, contains similarity to Pfam domain PF00067 (Cytochrome P450)contains similarity to Interpro domains IPR001128 (Cytochrome P450), IPR002401 (E-class P450, group I)
EGAP2.3	29	5	5.5e-06	pho-1	C. elegans PHO-1 protein, contains similarity to Pfam domain PF00328 (Histidine acid phosphatase)contains similarity to Interpro domain IPR000560 (Histidine acid phosphatase)pho-1
C50H11.15	31	6	5.6e-06	cyp-33C9	cytochrome P450cyp-33C9
F54D11.1	31	6	5.6e-06		contains similarity to Pfam domain PF01209 (ubiE/COQ5 methyltransferase family)contains similarity to Interpro domains IPR004033 (UbiE/COQ5 methyltransferase), IPR000051 (SAM (and some other nucleotide) binding motif), IPR001601 (Generic methyltransferase)
Y54G11A.7	16	0	5.8e-06		contains similarity to Pfam domain PF07719 (Tetratricopeptide repeat)contains similarity to Interpro domains IPR011990 (Tetratricopeptide-like helical), IPR003006 (Immunoglobulin/major histocompatibility complex)
C08B11.4	88	43	6.7e-06	nrf-6	C. elegans NRF-6 protein, contains similarity to Pfam domain PF01757 (Acyltransferase family)contains similarity to Interpro domains IPR002656 (Acyltransferase 3), IPR006621 (Nose resistant to fluoxetine-4, N-terminal)
C07B5.5	50	17	6.7e-06	nuc-1	C. elegans NUC-1 protein, contains similarity to Pfam domain PF03265 (Deoxyribonuclease II)contains similarity to Interpro domain IPR004947 (Deoxyribonuclease II)nuc-1
R09F10.1	45	14	6.9e-06		peptidase
R13A5.8	117	65	7e-06	rpl-9	Ribosomal protein L9
C09D4.5	175	112	8e-06	rpl-19	60S ribosomal protein L19
B0546.1	26	4	8.9e-06		ATPase inhibitor
T28H10.3	282	204	9.3e-06		vacuolar processing enzyme like
F49E11.10	221	152	1.1e-05		testis-specific protein TPX-1 like.
C49G7.8	21	2	1.1e-05	cyp-35A4	cytochrome P450
ZK816.5	23	3	1.4e-05	dhs-26	short-chain alcohol dehydrogenase
C41C4.6	40	12	1.4e-05	ulp-4	C. elegans ULP-4 protein, contains similarity to Pfam domain PF02902 (Ulp1 protease family, C-terminal catalytic domain)contains similarity to Interpro domain IPR003653 (Peptidase C48, SUMO/Sentrin/Ubl1)
F28C6.7a	78	38	1.8e-05	rpl-26	ribosomal protein L26 like
F35C5.8	78	38	1.8e-05	clec-65	von Willebrand factor type A domain
B0041.4	88	46	2.3e-05	rpl-4	ribosomal protein L1rpl-4
F40F4.6	39	12	2.3e-05		EGF-like repeats
F37C12.11	126	76	2.4e-05	rps-21	Ribosomal protein S21
F01G10.1	32	8	2.4e-05		transketolase
K10C2.1	14	0	2.4e-05		serine carboxypeptidase
Y37E3.4	17	1	2.6e-05		contains similarity to Pfam domain PF04419 (4F5 protein family)contains similarity to Interpro domain IPR007513 (Four F5 protein)
F19H8.1	28	6	2.7e-05	tps-2	trehalose phosphate synthasetps-2
R05F9.12	24	4	2.7e-05		glycosyl hydralase, sucrase-isomaltase
C26B9.5	26	5	2.8e-05		lysosomal Pro-X carboxypeptidase
F56H11.4	75	37	3e-05	elo-1	Yeast YJT6 likeelo-1
C23G10.3	58	25	3.3e-05	rps-3	Ribosomal protein S3rps-3
B0035.13	33	9	3.4e-05		lipase
C05D2.8	44	16	4.1e-05		contains similarity to Drosophila melanogaster Flybase gene name is CG3706-PA, FLYBASE:CG3706-PA.
C35D10.14	21	3	4.5e-05	clec-5	C-type lectin domain
C44C1.5a	13	0	4.9e-05		contains similarity to Interpro domains IPR000379 (Esterase/lipase/thioesterase), IPR000952 (Protein of unknown function UPF0017, hydrolase-like), IPR012020 (AB-hydrolase YheT, putative)
T27E9.1a	93	52	4.9e-05	tag-61	ADP/ATP carrier proteintag-61
VC5.3a	58	26	5.3e-05	npa-1	C. elegans NPA-1 protein, contains similarity to Dictyocaulus viviparus DVA-1 polyprotein precursor (Antigen-1) (Allergen-1) (NPA)., SW:Q24702npa-1
F59D8.2	73	37	5.5e-05	vit-4	C. elegans VIT-4 protein, contains similarity to Pfam domains PF01347 (Lipoprotein amino terminal region), PF00094 (von Willebrand factor type D domain)contains similarity to Interpro domains IPR001747 (Lipid transport protein, N-terminal), IPR001846 (von Willebrand factor, type D)
T06E8.1	18	2	6.9e-05	acl-2	1-acyl-SN-glycerol-3-phophate acyltransferase
C55F2.1b	18	2	6.9e-05		contains similarity to Pfam domains PF02142 (MGS-like domain), PF01808 (AICARFT/IMPCHase bienzyme)contains similarity to Interpro domains IPR002695 (AICARFT/IMPCHase bienzyme), IPR011607 (MGS-like).
K01D12.12	18	2	6.9e-05	cdr-6	glutathione S-transferase
W10G6.2	31	9	8.6e-05	sgk-1	Protein kinase C terminal domain
B0218.6	15	1	9.6e-05	clec-51	C. elegans CLEC-51 protein, contains similarity to Pfam domain PF00059 (Lectin C-type domain)contains similarity to Interpro domain IPR001304 (C-type lectin)
C40H1.2	15	1	9.6e-05		contains similarity to Interpro domain IPR002921 (Lipase, class 3)
W07B8.1	15	1	9.6e-05		thiol protease
ZK353.4	12	0	9.9e-05		contains similarity to Schizosaccharomyces pombe Hypothetical serine/threonine-rich protein PB15E9.01c in chromosome Isprecursor., SW:Q8TFG9
F57F4.3	12	0	9.9e-05	gfi-1	C. elegans GFI-1 protein, contains similarity to Pfam domain PF01684 (ET module)contains similarity to Interpro domain IPR002603 (Protein of unknown function ET)
T21C9.6	12	0	9.9e-05		pyruvate, water dikinase
C33A12.6	12	0	9.9e-05	ugt-21	UDP-glucuronysltransferase
Y106G6H.2a	73	39	0.00012	pab-1	RNA recognition motif. (aka RRM, RBD, or RNP domain) , Poly-adenylate binding protein, unique domain.
C12D12.1a	25	6	0.00012		contains similarity to Homo sapiens Mucin-2 precursor, ENSEMBL:ENSP00000354885
C04F12.7	17	2	0.00013		contains similarity to Emericella nidulans URF 4 protein., TR:Q33793
C08F11.8	17	2	0.00013	ugt-22	UDP-glucoronosyl and UDP-glucosyl transferases
F53E10.4	17	2	0.00013		contains similarity to Rattus norvegicus Intrinsic factor-B12 receptor precursor., TR:O70244
C12D5.7	17	2	0.00013	cyp-33A1	cytochrome P450
F09F3.9	21	4	0.00014	cpt-5	carnitine palmitoyltransferase like
F09B12.3	54	26	0.0002		contains similarity to Pfam domain PF04916 (Laminin A)contains similarity to Interpro domain IPR007000 (Laminin A)
F55E10.6	11	0	0.0002		D-beta-hydroxybutyrate dehydrogenase (BDH).
R03G5.1a	284	225	0.00021	eft-4	elongation factor EF-1-alphaeft-4
Y40H7A.10	29	9	0.00021		Cysteine protease
F54D5.4	59	30	0.00022		contains similarity to Bos taurus Lactotransferrin (Fragment)., TR:Q8MII0
F55C12.7	22	5	0.00023	tag-234	C. elegans TAG-234 protein, contains similarity to Ephydatia fluviatilis SALK-6., TR:Q9UAG0tag-234
C17G1.3	16	2	0.00023	ugt-23	UDP-glucosyltransferaseugt-23
ZK353.6	16	2	0.00023	lap-1	Leucine aminopeptidase
H06H21.8b	32	11	0.00023		contains similarity to Interpro domain IPR004119 (Protein of unknown function DUF227).
F41E6.5	20	4	0.00024		glycolate oxidase
T25C12.4	18	3	0.00025	spp-21	C. elegans SPP-21 protein, contains similarity to Pfam domain PF03489 (Saposin-like type B, region 2)contains similarity to Interpro domains IPR008138 (Saposin-like type B, 2), IPR008139 (Saposin B)
T16G1.7	18	3	0.00025		contains similarity to Pfam domain PF07914 (Protein of unknown function (DUF1679))contains similarity to Interpro domains IPR012877 (Protein of unknown function DUF1679, Caenorhabditis species), IPR004119 (Protein of unknown function DUF227)
ZK652.11	18	3	0.00025	cuc-1	C. elegans CUC-1 protein, contains similarity to Pfam domain PF00403 (Heavy-metal-associated domain)contains similarity to Interpro domain IPR006121 (Heavy metal transport/detoxification protein)
K04D7.1	80	47	0.00028		guanine nucleotide-binding protein
T12A2.2	33	12	0.00029		contains similarity to Pfam domain PF02516 (Oligosaccharyl transferase STT3 subunit)contains similarity to Interpro domain IPR003674 (Oligosaccharyl transferase, STT3 subunit)
C01F6.6b	47	22	0.00033	tag-60	PDZ domain (Also known as DHR or GLGF).
F25H2.5	231	180	0.00035		nucleoside diphosphate kinase
H22K11.2	13	1	0.00035		glycosyl hydrolases
C36E8.5	44	20	0.00036	tbb-2	beta tubulin
C14F5.1a	21	5	0.00037		contains similarity to Interpro domain IPR010548 (BNIP3).
F56F10.1	21	5	0.00037		peptidase
C41H7.1	10	0	0.00041		contains similarity to Serinus canaria Neurofilament medium subunit., TR:O73793
F35E8.11	10	0	0.00041	cdr-1	glutathione S-transferases
T20D3.3a	10	0	0.00041		contains similarity to Methanococcus jannaschii DNA double-strand break repair rad50 ATPase., SW:Q58718
F36H1.2	10	0	0.00041	tag-144	ankyrin like
C40H1.8	10	0	0.00041		contains similarity to Pfam domain PF01764 (Lipase (class 3))contains similarity to Interpro domain IPR002921 (Lipase, class 3)
ZK287.9	10	0	0.00041		contains similarity to Pseudonaja textilis Short neurotoxin 7 precursor (Alpha neurotoxin 7)., SW:Q9W7J6
T06C12.8	10	0	0.00041		contains similarity to Pfam domain PF01757 (Acyltransferase family)contains similarity to Interpro domain IPR002656 (Acyltransferase 3)
F11G11.3	10	0	0.00041	gst-6	glutathione S-transferase
C29F7.1	15	2	0.00042		contains similarity to Interpro domain IPR004119 (Protein of unknown function DUF227)
M28.5	15	2	0.00042		ribosomal protein (L7AE family)
F01G12.2b	17	3	0.00043	sur-7	C. elegans SUR-7 protein, contains similarity to Sulfolobus solfataricus Probable cation transport protein (CzcD)., TR:Q97WH2
F37C12.4	67	38	0.00043	rpl-36	Ribosomal protein YL39
R10E11.2	78	47	0.00045	vha-2	Vacuolar ATP synthase subunit
T02D1.5	24	7	0.00046	pmp-4	ABC transporters
F25H2.11	61	34	0.00056	tct-1	TCTP protein
F59A1.10	44	21	0.00056		contains similarity to Pfam domain PF03982 (Diacylglycerol acyltransferase)contains similarity to Interpro domain IPR007130 (Diacylglycerol acyltransferase)
T02C5.1b	78	48	0.0006		contains similarity to Pfam domain PF00020 (TNFR/NGFR cysteine-rich region)contains similarity to Interpro domain IPR001368 (TNFR/CD27/30/40/95 cysteine-rich region)
C47A10.1	12	1	0.00066	pgp-9	multidrug resistance protein (p-glycoprotein) (2 domains)
R102.4b	12	1	0.00066		contains similarity to Pfam domain PF01212 (Beta-eliminating lyase)contains similarity to Interpro domain IPR001597 (Aromatic amino acid beta-eliminating lyase/threonine aldolase).
M6.1a	12	1	0.00066	ifc-2	intermediate filament proteim A
C05D11.11b	38	17	0.00067	mel-32	C. elegans MEL-32 protein, contains similarity to Pfam domain PF00464 (Serine hydroxymethyltransferase)contains similarity to Interpro domain IPR001085 (Glycine hydroxymethyltransferase)
M02F4.7	18	4	0.00069		contains similarity to Pfam domain PF00059 (Lectin C-type domain)contains similarity to Interpro domain IPR001304 (C-type lectin)
C46G7.1	18	4	0.00069		contains similarity to Ceratitis capitata Ribonuclease., TR:Q7Z0Q2
Y57G11C.15	14	2	0.00075		protein transport protein SEC61 alpha subunit
F08F8.7	14	2	0.00075		contains similarity to Pfam domain PF00834 (Ribulose-phosphate 3 epimerase family)contains similarity to Interpro domain IPR000056 (Ribulose-phosphate 3-epimerase)
C31H5.7	14	2	0.00075		contains similarity to Gallus gallus Beta-galactoside-binding lectin (16 kDa lectin) (C-16) (CG-16)., SW:P23668
F08C6.6	29	11	0.00078		contains similarity to Pfam domain PF06079 (Apyrase)contains similarity to Interpro domain IPR009283 (Apyrase).
JC8.3a	191	149	0.00079	rpl-12	Ribosomal protein L11rpl-12
C49H3.11	84	54	0.00079	rps-2	C. elegans RPS-2 protein, contains similarity to Pfam domains PF00333 (Ribosomal protein S5, N-terminal domain), PF03719 (Ribosomal protein S5, C-terminal domain)contains similarity to Interpro domains IPR005711 (Ribosomal protein S5, eukaryotic and archaeal form), IPR005324 (Ribosomal protein S5, C-terminal), IPR000851 (Ribosomal protein S5)rps-2
C03H5.2	9	0	0.00083		contains similarity to Pfam domain PF04142 (Nucleotide-sugar transporter)contains similarity to Interpro domains IPR004689 (UDP-galactose transporter), IPR007271 (Nucleotide-sugar transporter)
ZC395.10	9	0	0.00083		contains similarity to Neurospora crassa Related to Hsp90 associated co-chaperone., TR:Q8X041
Y16B4A.2	9	0	0.00083		serine carboxypeptidase
F29C4.2	33	14	0.00088		contains similarity to Mus musculus Cytochrome c oxidase polypeptide VIc (EC 1.9.3.1)., SW:Q9CPQ1
R04F11.2	24	8	0.00093		contains similarity to Pfam domain PF05680 (ATP synthase E chain)contains similarity to Interpro domain IPR008386 (ATP synthase E)
F10D2.11	27	10	0.00095	ugt-41	glucuronosyltransferase
Y71F9AL.13a	249	205	0.001	rpl-1	C. elegans RPL-1 protein, contains similarity to Pfam domain PF00687 (Ribosomal protein L1p/L10e family)contains similarity to Interpro domain IPR002143 (Ribosomal protein L1)
