# Supplementary material for: Intestinal Transcriptomes of Nematodes: Comparison of the Parasites Ascaris suum and Haemonchus contortus with the Free-living Caenorhabditis elegans
Source: PLoS Negl Trop Dis. 2008 Aug 6;2(8):e269. doi: 10.1371/journal.pntd.0000269 (PMC2483350; doi:10.1371/journal.pntd.0000269)
Supplement: Table S5 — Classification of Putative Protein Kinases in A. suum and H. contortus. (0.03 MB XLS) [file pntd.0000269.s007.xls]

## Sheet: Table S3
Table S5. Classification of Putative Protein Kinases in A. suum and H. contortus.
Genes	Ce Match	BLAST Bit-score	Group	Family	Subfamily	Distribution	Name/Function Overview	Ce Similar Kinases
AS00793.cl	B0205.7	280.7	Other	CK2		All kinomes	Cell kinase 2/Casein kinase 2	B0205.7
AS00965.cl	C36B1.10	129	CMGC	GSK		All kinomes	Glycogen synthase kinase 3	gsk-3, R03D7.5, Y106G6D.4, C44H4.6, Y106G6E.1, C36B1.10, F21F3.2
AS00977.cl	B0495.2	128.6	CMGC	CDK	PITSLRE	Metazoans, Dictyostelium	Cell cycle: cyclin dependent kinase	ZC504.3, B0495.2
AS01382.cl	T01C8.1	34.6	CAMK	CAMKL	AMPK	All kinomes	Metabolic regulation	PAR2.3, T01C8.1
AS01452.cl	ZK666.8	80.4	CK1	TTBKL		Nematodes	Tau tubulin kinase-like	M7.7, B0207.7, F35C11.3, Y71F9AL.2, C04G2.2, C45G9.1, F32B6.10, W01B6.2, C05C12.1, C49C8.1, Y73B6A.2, D2024.1, Y47G6A.13, F54H5.2, C56C10.6, C53A5.4, K06H7.8, D2045.5, W09C3.1, R10D12.10, T11F8.4, ZC581.2, T05C12.1, W06F12.3, C03C10.2, T19D12.5, ZK666.8, ZK354.6, F26A1.4, C14A4.13, W03G9.5
AS01603.cl	ver-3	24.1	TK-RTK	KIN-16		Nematodes	Uncharacterized	old-1, old-2, ver-1, R09D1.13, kin-23, ver-2 T01G5.1, C08H9.8, ver-3, M176.7, F59F3.5, M176.6, kin-30, R09D1.12, Y50D4B.6
AS01607.cl	Y39G8C.2	104	CK1	Worm6		Nematodes	Uncharacterized	Y38H8A.3, C39H7.1, ZK596.2, C50F4.10, C08F8.6, F36H12.8, R13H9.5, Y69F12A.1, B0218.5, F36H12.9, R13H9.6, T09B4.7, C09D4.3, C55B7.10, F41G3.5, F38E1.3, C27D8.1, Y39G8C.2, F53C3.1, F33D11.7, C34B2.3, C49C3.2, spe-6, C09B9.4, ZK354.2, Y65B4A.9, F59E12.3, C38C3.4
AS01624.cl	C08F8.6	135.3	CK1	Worm6		Nematodes	Uncharacterized	Y38H8A.3, C39H7.1, ZK596.2, C50F4.10, C08F8.6, F36H12.8, R13H9.5, Y69F12A.1, B0218.5, F36H12.9, R13H9.6, T09B4.7, C09D4.3, C55B7.10, F41G3.5, F38E1.3, C27D8.1, Y39G8C.2, F53C3.1, F33D11.7, C34B2.3, C49C3.2, spe-6, C09B9.4, ZK354.2, Y65B4A.9, F59E12.3, C38C3.4
AS01625.cl	ZC581.7	66.3	TK	Fer		All metazoans		frk-1, spe-8, kin-5, kin-14, kin-21, kin-24, kin-26, kin-28, aSWK454, Y43C5B.2, Y116A8C.24, K09B11.5, Y52D5A.2, Y69E1A.3, T25B9.5, M176.9, ZC581.7, F59A3.8, R05H5.4, W01B6.5, T08G5.2, F57B9.8, T21G5.1, C25A8.5, T06C10.3, F22B3.8, F01D4.3, W03F8.2, ZK622.1, R11E3.1, T25B9.4, ZK593.9, F26E4.5, W03A5.1, C35E7.10, C55C3.4, C18H7.4, F23C8.7
AS01837.cl	prk-2	254.6	CAMK	PIM		Nematodes, vertebrates		prk-1, prk-2
AS02107.cl	F33E2.2	109.3	TKL	MLK	LZK	All metazoans		F33E2.2
AS02204.cl	E02D9.1	21.6	No desc
AS02311.cl	W10G6.2	224.4	AGC	SGK		Nematodes, vertebrates, dictyostelium	Serum/glucocorticoid-regulated kinase	W10G6.2
AS04815.cl	H05L14.1	37.4	CK1	Dual		Nematodes	Dual-domain CK1 kinase subfamily	F59A6.4, T05A7.6, H05L14.1
AS07828.cl	F23C8.8	31.8	CAMK	CAMKL	MARK	All kinomes	Microtubule affinity regulating kinase	par-1, F23C8.8
AS09549.cl	W03A5.1	21.6	TK	Fer		All metazoans		frk-1, spe-8, kin-5, kin-14, kin-21, kin-24, kin-26, kin-28, aSWK454, Y43C5B.2, Y116A8C.24, K09B11.5, Y52D5A.2, Y69E1A.3, T25B9.5, M176.9, ZC581.7, F59A3.8, R05H5.4, W01B6.5, T08G5.2, F57B9.8, T21G5.1, C25A8.5, T06C10.3, F22B3.8, F01D4.3, W03F8.2, ZK622.1, R11E3.1, T25B9.4, ZK593.9, F26E4.5, W03A5.1, C35E7.10, C55C3.4, C18H7.4, F23C8.7
AS09560.cl	lin-45	22.7	No desc
AS09676.cl	R03D7.5	103.3	CMGC	GSK		All kinomes	Glycogen synthase kinase 3	gsk-3, R03D7.5, Y106G6D.4, C44H4.6, Y106G6E.1, C36B1.10, F21F3.2
AS09695.cl	mek-1	187.8	STE	Ste7		All kinomes	MAP kinase kinase	jkk-1, mek-1, mek-2, sek-1, mkk-4, ZC449.6, VZC374L.1, E02D9.1a, F35C8.2, F35C8.1
AS09748.cl	ZC373.4	22.7	CAMK	MLCK		All metazoans	Myosin light chain kinase	unc-22, C24G7.5, ZC373.4, F12F3.2
AS11454.cl	mpk-1	148	CMGC	MAPK	Erk	All kinomes	Growth factor response MAPK	mpk-1
AS11651.cl	par-1	69.5	CAMK	CAMKL	MARK	All kinomes	Microtubule affinity regulating kinase	par-1, F23C8.8
AS11924.cl	R13F6.6	249.7	No desc
AS13929.cl	B0495.2	100.1	CMGC	CDK	PITSLRE	Metazoans, Dictyostelium	Cell cycle: cyclin dependent kinase	ZC504.3, B0495.2
AS14168.cl	F11E6.8	21.6	TK-RTK	Met		Nematodes, vertebrates	Growth factor (HGF/SF) receptor	F11E6.8, T14E8.1
AS15735.cl	F53C3.1	88.8	CK1	Worm6		Nematodes	Uncharacterized	Y38H8A.3, C39H7.1, ZK596.2, C50F4.10, C08F8.6, F36H12.8, R13H9.5, Y69F12A.1, B0218.5, F36H12.9, R13H9.6, T09B4.7, C09D4.3, C55B7.10, F41G3.5, F38E1.3, C27D8.1, Y39G8C.2, F53C3.1, F33D11.7, C34B2.3, C49C3.2, spe-6, C09B9.4, ZK354.2, Y65B4A.9, F59E12.3, C38C3.4
AS15736.cl	K08F8.1	108.2	CAMK	MAPKAPK	MAPKAPK	All metazoans	MAPK activated protein kinase	K08F8.1, C44C8.6
AS15824.cl	R11E3.1	77.6	TK	Fer		All metazoans		frk-1, spe-8, kin-5, kin-14, kin-21, kin-24, kin-26, kin-28, aSWK454, Y43C5B.2, Y116A8C.24, K09B11.5, Y52D5A.2, Y69E1A.3, T25B9.5, M176.9, ZC581.7, F59A3.8, R05H5.4, W01B6.5, T08G5.2, F57B9.8, T21G5.1, C25A8.5, T06C10.3, F22B3.8, F01D4.3, W03F8.2, ZK622.1, R11E3.1, T25B9.4, ZK593.9, F26E4.5, W03A5.1, C35E7.10, C55C3.4, C18H7.4, F23C8.7
AS15970.cl	C44C8.6	106.8	CAMK	MAPKAPK	MAPKAPK	All metazoans	MAPK activated protein kinase	K08F8.1, C44C8.6
HC00082.cl	C04A11.3	21.3	STE	Ste20	SLK	All metazoans	Subfamily of MAP4K kinases	C04A11.3
HC00169.cl	Y52D3.1	110.7	STE	Ste20	STLK	All metazoans	Subfamily of MAP4K kinases	C03B1.5, Y52D3.1
HC00393.cl	F14H12.4	270.1	STE	Ste20	MST	All kinomes	Subfamily of MAP4K kinases	F14H12.4
HC00764.cl	T07F12.4	318	Other	ULK		All kinomes	Homolog of Drosophila Fused	unc-51, T07F12.4
HC00774.cl	tpa-1	256	AGC	PKC	Delta	All metazoans	Protein kinase C isoforms	tpa-1
HC00786.cl	F19C6.1	343.3	AGC	GRK	GRK	All metazoans	G protein coupled kinase	F19C6.1
HC05688.cl	cdk-7	218	CMGC	CDK	CDK7	All kinomes	Cell cycle: cyclin dependent kinase	cdk-7
HC05856.cl	gck-1	249.7	STE	Ste20	YSK	Metazoans, fungi	Subfamily of MAP4K kinases	gck-1
HC06972.cl	F33E2.2	159.9	TKL	MLK	LZK	All metazoans		F33E2.2
HC09765.cl	Y59A8B.23	288.1	STE	Ste20	FRAY	Metazoans, Dictyostelium	MAP4 kinase and related	Y59A8B.23
