# Supplementary material for: Intestinal Transcriptomes of Nematodes: Comparison of the Parasites Ascaris suum and Haemonchus contortus with the Free-living Caenorhabditis elegans
Source: PLoS Negl Trop Dis. 2008 Aug 6;2(8):e269. doi: 10.1371/journal.pntd.0000269 (PMC2483350; doi:10.1371/journal.pntd.0000269)
Supplement: Table S6 — Gene Ontology Terms Statistically Enriched in IntFam Groups Other Than IntFam-241. (0.03 MB XLS) [file pntd.0000269.s008.xls]

## Sheet: Table S4
Table S6. Gene Ontology Terms Statistically Enriched in IntFam Groups Other Than IntFam-241.
GO id			Genes Mapped		P_value		Gene Ontology
			IntFam Genes	All Int. Genes
IntFam_As_Hc			81	4485
	GO:0008150						biological_process
		GO:0006118	37	235	1.92768e-12		electron transport
		GO:0042773	14	28	1.00258e-11		ATP synthesis coupled electron transport
		GO:0042775	8	22	2.08318e-09		organelle ATP synthesis coupled electron transport
		GO:0006120	5	11	7.20291e-07		mitochondrial electron transport, NADH to ubiquinone
	GO:0005575						cellular_component
		GO:0016020	31	687	3.22164e-07		membrane
	GO:0003674						molecular_function
		GO:0008137	14	25	5.35438e-12		NADH dehydrogenase (ubiquinone) activity
		GO:0004129	13	26	1.05788e-11		cytochrome-c oxidase activity
		GO:0015078	16	107	3.8593e-11		hydrogen ion transporter activity
IntFam_As_Ce			727	4485
	GO:0008150						biological_process
		GO:0045449	109	260	7.54174e-13		regulation of transcription
		GO:0006351	108	233	9.07385e-13		transcription, DNA-dependent
		GO:0006355	106	219	3.81417e-12		regulation of transcription, DNA-dependent
		GO:0016070	118	358	7.74814e-12		RNA metabolic process
		GO:0006350	113	293	9.52027e-12		transcription
	GO:0005575						cellular_component
		GO:0005634	118	342	6.4414e-12		nucleus
		GO:0043231	138	525	2.20329e-10		intracellular membrane-bound organelle
		GO:0043229	219	970	2.52266e-09		intracellular organelle
		GO:0016459	12	13	3.38498e-09		myosin complex
		GO:0005622	285	1392	1.94204e-07		intracellular
		GO:0044424	245	1172	4.20796e-07		intracellular part
	GO:0003674						molecular_function
		GO:0043565	98	150	4.3221e-13		sequence-specific DNA binding
		GO:0003707	83	83	1.72007e-12		steroid hormone receptor activity
		GO:0008270	123	386	6.9158e-12		zinc ion binding
		GO:0046914	133	484	1.88556e-11		transition metal ion binding
		GO:0003995	14	17	3.26546e-09		acyl-CoA dehydrogenase activity
		GO:0050660	17	31	8.60843e-07		FAD binding
		GO:0003997	7	7	2.86983e-06		acyl-CoA oxidase activity
		GO:0004185	8	9	3.56002e-06		serine carboxypeptidase activity
IntFam_Hc_Ce			476	4485
	GO:0008150						biological_process
		GO:0030655	6	7	8.85009e-06		beta-lactam antibiotic catabolic process
		GO:0046677	6	7	8.85009e-06		response to antibiotic
	GO:0005575						cellular_component
		GO:0008076	9	12	2.61281e-07		voltage-gated potassium channel complex
		GO:0005887	10	15	3.04355e-07		integral to plasma membrane
		GO:0016020	110	687	1.34248e-06		membrane
		GO:0016021	65	351	2.49207e-06		integral to membrane
	GO:0003674						molecular_function
		GO:0004806	13	13	1.45795e-12		triacylglycerol lipase activity
		GO:0016758	34	62	1.66189e-12		transferase activity, transferring hexosyl groups
		GO:0016789	22	35	2.03981e-12		carboxylic ester hydrolase activity
		GO:0016298	15	26	5.062e-09		lipase activity
		GO:0008415	19	49	1.96886e-07		acyltransferase activity
		GO:0005249	9	13	7.69639e-07		voltage-gated potassium channel activity
		GO:0008800	6	7	8.85009e-06		beta-lactamase activity
		GO:0016747	19	61	9.13901e-06		transferase activity, transferring groups other than amino-acyl groups
		GO:0005267	9	16	9.17336e-06		potassium channel activity
		GO:0005244	9	16	9.17336e-06		voltage-gated ion channel activity
IntFam_As_only			132	4485
	GO:0008150						biological_process
		GO:0006961	5	6	1.20101e-07		antibacterial humoral response (sensu Protostomia)
IntFam_Hc_only			76	4485
IntFam_Ce_only			1496	4485
	GO:0008150						biological_process
		GO:0006259	56	79	6.89093e-12		DNA metabolic process
		GO:0006281	17	18	9.11737e-08		DNA repair
		GO:0007166	38	61	3.02645e-06		cell surface receptor linked signal transduction
	GO:0005575						cellular_component
		GO:0012505	33	37	6.63891e-12		endomembrane system
		GO:0005634	168	342	2.55565e-10		nucleus
		GO:0043231	227	525	3.20371e-07		intracellular membrane-bound organelle
		GO:0044428	23	31	3.65495e-06		nuclear part
	GO:0003674						molecular_function
		GO:0046914	222	484	9.46016e-10		transition metal ion binding
		GO:0004930	30	41	1.91328e-07		G-protein coupled receptor activity
		GO:0008270	170	386	3.12277e-06		zinc ion binding
		GO:0005506	47	81	3.74641e-06		iron ion binding
		GO:0001584	25	36	9.6221e-06		rhodopsin-like receptor activity
