# Supplementary material for: Intestinal Transcriptomes of Nematodes: Comparison of the Parasites Ascaris suum and Haemonchus contortus with the Free-living Caenorhabditis elegans
Source: PLoS Negl Trop Dis. 2008 Aug 6;2(8):e269. doi: 10.1371/journal.pntd.0000269 (PMC2483350; doi:10.1371/journal.pntd.0000269)
Supplement: Table S7 — Genes Mapped to KEGG Immune System in A. suum. (0.03 MB XLS) [file pntd.0000269.s009.xls]

## Sheet: Table S5a
Table S7. Genes Mapped to KEGG Immune System in A. suum.
Gene		KO Mapped	BLAST e-value	%ID	Best KEGGv39 Match
Hematopoietic cell lineage
	AS00690.cl	K01256	4.1e-20	29.8	xla:495476 LOC495476; hypothetical LOC495476 [EC:3.4.11.2] [KO:K01256]
	AS01742.cl	K01256	1.2e-21	29.2	xla:495476 LOC495476; hypothetical LOC495476 [EC:3.4.11.2] [KO:K01256]
	AS07924.cl	K06468	6.8e-20	35.9	hsa:2208 FCER2; Fc fragment of IgE, low affinity II, receptor for (CD23) [KO:K06468]
Complement and coagulation cascades
	AS06871.cl	K03911	3.2e-25	38	hsa:462 SERPINC1; serpin peptidase inhibitor, clade C (antithrombin), member 1 [KO:K03911]
	AS16074.cl	K03911	4.2e-25	38.9	dre:321545 serpinc1; serine (or cysteine) proteinase inhibitor, clade C (antithrombin), member 1 [KO:K03911]
	AS05272.cl	K03912	6.2e-17	46.2	rno:79224 Serpind1; serine (or cysteine) peptidase inhibitor, clade D, member 1 [KO:K03912]
	AS00683.cl	K03913	1.2e-13	36.5	bta:338050 SERPINA5; serine (or cysteine) proteinase inhibitor, clade A (alpha-1 antiproteinase, antitrypsin), member 5 [KO:K03913]
Toll-like receptor signaling pathway
	AS11665.cl	K04456	3e-22	63.5	cel:C12D8.10a akt-1; Hypothetical protein C12D8.10a [EC:2.7.11.-] [KO:K04456]
Natural killer cell mediated cytotoxicity
	AS11454.cl	K04371	3.4e-41	83.3	cel:F43C1.2b mpk-1; Hypothetical protein F43C1.2b [EC:2.7.11.24] [KO:K04371]
	AS02874.cl	K06268	1.6e-41	69	cel:ZK856.8 Hypothetical protein ZK856.8 [KO:K06268]
Antigen processing and presentation
	AS00443.cl	K01363	1.7e-30	65.1	dme:CG10992-PA CG10992; CG10992 gene product from transcript CG10992-RA [EC:3.4.22.1] [KO:K01363]
	AS05277.cl	K01363	4.2e-27	61.2	hsa:1508 CTSB; cathepsin B [EC:3.4.22.1] [KO:K01363]
	AS00995.cl	K01365	1.5e-79	81.6	cel:T03E6.7 cpl-1; Hypothetical protein T03E6.7 [EC:3.4.22.15] [KO:K01365]
	AS09423.cl	K01369	1.2e-68	59.2	cel:T28H10.3 Hypothetical protein T28H10.3 [EC:3.4.22.34] [KO:K01369]
	AS00140.cl	K03283	3.2e-100	92.8	cel:F26D10.3 hsp-1; Hypothetical protein F26D10.3 [KO:K03283]
	AS00430.cl	K03283	4.5e-206	92.6	cel:F26D10.3 hsp-1; Hypothetical protein F26D10.3 [KO:K03283]
	AS01098.cl	K03283	6.1e-122	93.2	cel:C15H9.6 hsp-3; Heat shock protein protein 3 [KO:K03283]
	AS02395.cl	K03283	1.5e-63	80.3	cel:C15H9.6 hsp-3; Heat shock protein protein 3 [KO:K03283]
	AS09580.cl	K03283	1.5e-47	96.1	cel:F26D10.3 hsp-1; Hypothetical protein F26D10.3 [KO:K03283]
	AS05089.cl	K04079	1.6e-68	70.4	hsa:3320 HSP90AA1, HSPC1, HSPCA; heat shock protein 90kDa alpha (cytosolic), class A member 1 [KO:K04079]
	AS15524.cl	K04079	8.2e-95	90.6	cel:C47E8.5 daf-21; Hypothetical protein C47E8.5 [KO:K04079]
	AS15737.cl	K04079	1.6e-26	47.2	cch:Cag_1071 heat shock protein 90 [KO:K04079]
T cell receptor signaling pathway
	AS02188.cl	K04393	7.9e-90	89.7	cel:R07G3.1 cdc-42; Cell division cycle related protein 42 [KO:K04393]
	AS11665.cl	K04456	3e-22	63.5	cel:C12D8.10a akt-1; Hypothetical protein C12D8.10a [EC:2.7.11.-] [KO:K04456]
	AS02177.cl	K04513	5.4e-91	96.6	cel:Y51H4A.3 rho-1; Hypothetical protein Y51H4A.3 [KO:K04513]
	AS02874.cl	K06268	1.6e-41	69	cel:ZK856.8 Hypothetical protein ZK856.8 [KO:K06268]
	AS02414.cl	K07366	1.6e-11	55.7	ptr:458849 LOC458849; similar to GRB2-related adaptor protein 2; growth factor receptor-bound protein 2-related adaptor protein 2; GRB-2-like protein; hematopoietic cell-associated adaptor protein GRPL; GRB2-related protein with insert domain; SH3-SH2-SH3 adaptor molecu... [KO:K07366]
B cell receptor signaling pathway
	AS11665.cl	K04456	3e-22	63.5	cel:C12D8.10a akt-1; Hypothetical protein C12D8.10a [EC:2.7.11.-] [KO:K04456]
	AS02874.cl	K06268	1.6e-41	69	cel:ZK856.8 Hypothetical protein ZK856.8 [KO:K06268]
Fc epsilon RI signaling pathway
	AS11454.cl	K04371	3.4e-41	83.3	cel:F43C1.2b mpk-1; Hypothetical protein F43C1.2b [EC:2.7.11.24] [KO:K04371]
	AS09695.cl	K04431	6.9e-59	60.1	dme:CG4353-PC Dmel_CG4353; CG4353 gene product from transcript CG4353-RC [EC:2.7.12.2] [KO:K04431]
	AS11665.cl	K04456	3e-22	63.5	cel:C12D8.10a akt-1; Hypothetical protein C12D8.10a [EC:2.7.11.-] [KO:K04456]
Leukocyte transendothelial migration
	AS02188.cl	K04393	7.9e-90	89.7	cel:R07G3.1 cdc-42; Cell division cycle related protein 42 [KO:K04393]
	AS02177.cl	K04513	5.4e-91	96.6	cel:Y51H4A.3 rho-1; Hypothetical protein Y51H4A.3 [KO:K04513]
	AS00003.cl	K05692	1e-199	98.4	cel:M03F4.2a act-4; Actin protein 4, isoform a [KO:K05692]
	AS00080.cl	K05692	1.1e-184	91.8	xtr:407952 MGC76228, MGC79692; hypothetical protein MGC76228 [KO:K05692]
	AS01212.cl	K05692	6.3e-65	99.1	cel:T04C12.5 act-2; Hypothetical protein T04C12.5 [KO:K05692]
	AS02101.cl	K05692	1.1e-108	99	dme:CG12051-PA CG12051; CG12051 gene product from transcript CG12051-RA [KO:K05692]
	AS02870.cl	K05692	2.2e-62	98.3	xla:398459 MGC52661; hypothetical protein MGC52661 [KO:K05692]
	AS15406.cl	K05692	1.2e-116	97.7	cel:T04C12.4 act-3; Hypothetical protein T04C12.4 [KO:K05692]
