# Supplementary material for: Intestinal Transcriptomes of Nematodes: Comparison of the Parasites Ascaris suum and Haemonchus contortus with the Free-living Caenorhabditis elegans
Source: PLoS Negl Trop Dis. 2008 Aug 6;2(8):e269. doi: 10.1371/journal.pntd.0000269 (PMC2483350; doi:10.1371/journal.pntd.0000269)
Supplement: Table S8 — Genes Mapped to KEGG Immune System in H. contortus. (0.03 MB XLS) [file pntd.0000269.s010.xls]

## Sheet: Table S5b
Table S8. Genes Mapped to KEGG Immune System in H. contortus.
Gene		KO Mapped	BLAST e-value	%ID	Best KEGGv39 Match
Hematopoietic cell lineage
	HC00459.cl	K01256	1e-206	41.3	cel:T07F10.1 Hypothetical protein T07F10.1 [EC:3.4.11.2] [KO:K01256]
	HC00778.cl	K01256	6.6e-25	33.7	cel:T07F10.1 Hypothetical protein T07F10.1 [EC:3.4.11.2] [KO:K01256]
	HC05851.cl	K01256	1.1e-47	48.4	cel:T07F10.1 Hypothetical protein T07F10.1 [EC:3.4.11.2] [KO:K01256]
Natural killer cell mediated cytotoxicity
	HC09669.cl	K04364	1.7e-25	67.9	cel:C14F5.5 sem-5; Sex muscle abnormal protein 5 [KO:K04364]
	HC00666.cl	K06268	6.8e-84	87.1	cel:ZK856.8 Hypothetical protein ZK856.8 [KO:K06268]
Antigen processing and presentation
	HC00005.cl	K01363	6.2e-74	51.3	hsa:1508 CTSB; cathepsin B [EC:3.4.22.1] [KO:K01363]
	HC00008.cl	K01363	6.2e-26	37.7	cel:C52E4.1 cpr-1; Hypothetical protein C52E4.1 [EC:3.4.22.1] [KO:K01363]
	HC00026.cl	K01363	4.9e-81	48	dre:394030 zgc:55862 [EC:3.4.22.1] [KO:K01363]
	HC00032.cl	K01363	2.1e-73	49.6	hsa:1508 CTSB; cathepsin B [EC:3.4.22.1] [KO:K01363]
	HC00045.cl	K01363	1.1e-33	43.3	cel:C52E4.1 cpr-1; Hypothetical protein C52E4.1 [EC:3.4.22.1] [KO:K01363]
	HC00400.cl	K01363	1.3e-32	50	xla:379257 MGC53360; similar to cathepsin B [EC:3.4.22.1] [KO:K01363]
	HC00435.cl	K01363	3.3e-36	46.5	cel:F36D3.9 cpr-2; Hypothetical protein F36D3.9 [EC:3.4.22.1] [KO:K01363]
	HC00478.cl	K01363	1.3e-41	49.6	hsa:1508 CTSB; cathepsin B [EC:3.4.22.1] [KO:K01363]
	HC00682.cl	K01363	4.7e-28	37.5	cel:C52E4.1 cpr-1; Hypothetical protein C52E4.1 [EC:3.4.22.1] [KO:K01363]
	HC00750.cl	K01363	5.9e-37	40	cel:C52E4.1 cpr-1; Hypothetical protein C52E4.1 [EC:3.4.22.1] [KO:K01363]
	HC00752.cl	K01363	1.6e-59	43.8	cel:C52E4.1 cpr-1; Hypothetical protein C52E4.1 [EC:3.4.22.1] [KO:K01363]
	HC00760.cl	K01363	1.2e-54	43.3	rno:64529 Ctsb; cathepsin B [EC:3.4.22.1] [KO:K01363]
	HC00766.cl	K01363	1.6e-29	36.9	cel:C52E4.1 cpr-1; Hypothetical protein C52E4.1 [EC:3.4.22.1] [KO:K01363]
	HC00789.cl	K01363	3e-49	49	cel:C52E4.1 cpr-1; Hypothetical protein C52E4.1 [EC:3.4.22.1] [KO:K01363]
	HC00801.cl	K01363	2.8e-46	44.4	hsa:1508 CTSB; cathepsin B [EC:3.4.22.1] [KO:K01363]
	HC01217.cl	K01363	5.2e-38	44.6	cel:C52E4.1 cpr-1; Hypothetical protein C52E4.1 [EC:3.4.22.1] [KO:K01363]
	HC01240.cl	K01363	3.1e-24	38.9	cel:C52E4.1 cpr-1; Hypothetical protein C52E4.1 [EC:3.4.22.1] [KO:K01363]
	HC01243.cl	K01363	4.3e-66	47.5	bta:281105 CTSB; cathepsin B [EC:3.4.22.1] [KO:K01363]
	HC01274.cl	K01363	1.9e-33	43.1	bta:281105 CTSB; cathepsin B [EC:3.4.22.1] [KO:K01363]
	HC01276.cl	K01363	2.3e-51	48	hsa:1508 CTSB; cathepsin B [EC:3.4.22.1] [KO:K01363]
	HC01325.cl	K01363	3.9e-49	48.6	hsa:1508 CTSB; cathepsin B [EC:3.4.22.1] [KO:K01363]
	HC01391.cl	K01363	2.1e-34	42.9	cel:C52E4.1 cpr-1; Hypothetical protein C52E4.1 [EC:3.4.22.1] [KO:K01363]
	HC01515.cl	K01363	3.4e-41	44.6	dme:CG10992-PA CG10992; CG10992 gene product from transcript CG10992-RA [EC:3.4.22.1] [KO:K01363]
	HC01576.cl	K01363	4.9e-42	41.8	cel:C52E4.1 cpr-1; Hypothetical protein C52E4.1 [EC:3.4.22.1] [KO:K01363]
	HC01648.cl	K01363	1.3e-40	46	dre:394030 zgc:55862 [EC:3.4.22.1] [KO:K01363]
	HC01650.cl	K01363	3e-33	41.1	dre:394030 zgc:55862 [EC:3.4.22.1] [KO:K01363]
	HC01668.cl	K01363	8.3e-31	40.8	cel:C52E4.1 cpr-1; Hypothetical protein C52E4.1 [EC:3.4.22.1] [KO:K01363]
	HC01836.cl	K01363	1.3e-39	47.6	xla:380102 cg10992-prov; hypothetical protein MGC52983 [EC:3.4.22.1] [KO:K01363]
	HC01945.cl	K01363	2.1e-34	45.2	cel:C52E4.1 cpr-1; Hypothetical protein C52E4.1 [EC:3.4.22.1] [KO:K01363]
	HC02088.cl	K01363	1.1e-33	37.9	cel:F36D3.9 cpr-2; Hypothetical protein F36D3.9 [EC:3.4.22.1] [KO:K01363]
	HC02160.cl	K01363	8.8e-27	40.2	cel:C52E4.1 cpr-1; Hypothetical protein C52E4.1 [EC:3.4.22.1] [KO:K01363]
	HC02166.cl	K01363	2.6e-43	45.5	cel:C52E4.1 cpr-1; Hypothetical protein C52E4.1 [EC:3.4.22.1] [KO:K01363]
	HC02352.cl	K01363	5.8e-46	45.1	bta:281105 CTSB; cathepsin B [EC:3.4.22.1] [KO:K01363]
	HC02375.cl	K01363	2.8e-53	43	cel:C52E4.1 cpr-1; Hypothetical protein C52E4.1 [EC:3.4.22.1] [KO:K01363]
	HC03204.cl	K01363	8.9e-50	47.6	dre:394030 zgc:55862 [EC:3.4.22.1] [KO:K01363]
	HC04483.cl	K01363	2.5e-31	52.5	cel:F36D3.9 cpr-2; Hypothetical protein F36D3.9 [EC:3.4.22.1] [KO:K01363]
	HC05818.cl	K01363	3.6e-37	48.2	hsa:1508 CTSB; cathepsin B [EC:3.4.22.1] [KO:K01363]
	HC06289.cl	K01363	1.9e-31	41.1	xla:380102 cg10992-prov; hypothetical protein MGC52983 [EC:3.4.22.1] [KO:K01363]
	HC06377.cl	K01363	7.3e-11	68.5	hsa:1508 CTSB; cathepsin B [EC:3.4.22.1] [KO:K01363]
	HC06448.cl	K01363	7.8e-19	59.6	cel:F36D3.9 cpr-2; Hypothetical protein F36D3.9 [EC:3.4.22.1] [KO:K01363]
	HC06993.cl	K01363	3.6e-14	37.1	cel:C52E4.1 cpr-1; Hypothetical protein C52E4.1 [EC:3.4.22.1] [KO:K01363]
	HC01624.cl	K01365	8.2e-143	79.5	cel:T03E6.7 cpl-1; Hypothetical protein T03E6.7 [EC:3.4.22.15] [KO:K01365]
	HC02128.cl	K01369	1.8e-83	49.5	cel:T28H10.3 Hypothetical protein T28H10.3 [EC:3.4.22.34] [KO:K01369]
	HC00372.cl	K03283	2.3e-115	94.5	cel:F26D10.3 hsp-1; Hypothetical protein F26D10.3 [KO:K03283]
	HC00327.cl	K04079	2.2e-92	90.1	cel:C47E8.5 daf-21; Hypothetical protein C47E8.5 [KO:K04079]
	HC03461.cl	K08056	9.6e-85	80.1	cel:H06O01.1 pdi-3; Hypothetical protein H06O01.1 [EC:5.3.4.1] [KO:K08056]
	HC00341.cl	K08057	1.8e-154	83.9	cel:Y38A10A.5 crt-1; Calreticulin protein 1 [KO:K08057]
T cell receptor signaling pathway
	HC09669.cl	K04364	1.7e-25	67.9	cel:C14F5.5 sem-5; Sex muscle abnormal protein 5 [KO:K04364]
	HC06369.cl	K04707	8.8e-19	43.2	dme:CG15021-PA CG15021; CG15021 gene product from transcript CG15021-RA [KO:K04707]
	HC00666.cl	K06268	6.8e-84	87.1	cel:ZK856.8 Hypothetical protein ZK856.8 [KO:K06268]
	HC04973.cl	K07366	9.9e-12	56.6	ptr:458849 LOC458849; similar to GRB2-related adaptor protein 2; growth factor receptor-bound protein 2-related adaptor protein 2; GRB-2-like protein; hematopoietic cell-associated adaptor protein GRPL; GRB2-related protein with insert domain; SH3-SH2-SH3 adaptor molecu... [KO:K07366]
B cell receptor signaling pathway
	HC00666.cl	K06268	6.8e-84	87.1	cel:ZK856.8 Hypothetical protein ZK856.8 [KO:K06268]
Fc epsilon RI signaling pathway
	HC00020.cl	K01047	1.1e-49	63.1	cel:C07E3.9 Hypothetical protein C07E3.9 [EC:3.1.1.4] [KO:K01047]
	HC09669.cl	K04364	1.7e-25	67.9	cel:C14F5.5 sem-5; Sex muscle abnormal protein 5 [KO:K04364]
Leukocyte transendothelial migration
	HC00175.cl	K05692	3.7e-115	95.1	cel:T04C12.5 act-2; Hypothetical protein T04C12.5 [KO:K05692]
	HC07885.cl	K05692	8.4e-22	43.1	dme:CG12051-PA CG12051; CG12051 gene product from transcript CG12051-RA [KO:K05692]
	HC08266.cl	K05692	2e-36	62.2	cel:T04C12.5 act-2; Hypothetical protein T04C12.5 [KO:K05692]
